# Supplementary material for: The landscape of artificial intelligence-enabled medical devices in the EU and the US intended for intensive care units
Source: NPJ Digit Med. 2026 Apr 10;9:322. doi: 10.1038/s41746-026-02609-2 (PMC13087237; doi:10.1038/s41746-026-02609-2)
Supplement: Supplementary file 2 — Supplementary Information [file 41746_2026_2609_MOESM2_ESM.xlsx]

## Sheet: Full Dataset
Name	Manufacturer	Submission number/Decision number/UDI	Year of first Authorisation	Source	US	Risk Class	EU	Risk Class	Intended Use/Description (Based on FDA summary and manufactuers website)	Data Type	Clinical Function	Disease/Condition	Analysis	Generation	Orchestration	Quantification	Triage	Detection	Diagnosis	Detection/Diagnosis	Prediction	Image Enhancement	Aquisition Guidance	Synthetic data generation	Plattform
Acumen Hypotension Prediction Index (HPI) Algorithm	Edwards LifeSciences, LLC	K230057	2023	Lee et al.	y	2	n	n.a.	Provides clinicians with insights into the likelihood of future hypotensive events and associated hemodynamics in surgical and non-surgical patients receiving advanced hemodynamic monitoring.	Signals	Assessment	Hypotension	x								x
AHI System	Fifth Eye Inc.	K212219	2021	FDA Database	y	2	n	n.a.	Assists clinicians in hospital settings by using ECG analysis to identify or predict hemodynamic instability in adults.	Signals	Assessment	Hemodynamic Instability	x				X				x
AI-ECG Platform	Shenzhen Carewell Electronics, Ltd	K180432	2018	Lee et al.	y	2	n	n.a.	Provides AI-assisted analysis of 12-lead resting ECGs for the detection of common cardiac abnormalities in adults.	Signals	Assessment	Cardiovascular Conditions	x							x
AI-ECG Tracker	Shenzhen Carewell Electronics Co, Ltd	K200036	2020	Lee et al.	y	2	n	n.a.	Provides AI-assisted analysis of 12-lead ECG data from adults without pacemakers for the detection and assessment of arrhythmias	Signals	Assessment	Cardiovascular Conditions	x							x
aiOS	Aidoc Medical	UDI 07290018052198	2023 (clear date not idenfiable, creation date of UDI)	Websearch	n	n.a.	y	1 (MDR)	Provides a clinical AI platform that enables healthcare systems to securely manage, integrate, and scale multiple AI solutions with automated orchestration, built-in governance, and configurable workflows.	n.a.	Administration	n.a.			x										x
Airmod	Heroic Faith International Ltd.	K242798	2024	FDA Database	y	2	n	n.a.	Supports continuous, non-invasive monitoring of respiratory rate in sedated or anesthetized adult patients using acoustic signal analysis	Signals	Assessment	Sedation Monitoring	x			x
Analytic for Hemodynamic Instability (AHI)	Fifth Eye Inc	DEN200022	2021	FDA Database	y	2	n	n.a.	Analyses Lead-II ECG signals to identify patients who are showing signs of hemodynamic instability.	Signals	Assessment	Hemodynamic Instability	x				x
BIAlert Sepsis	Instituto de Ingeniería del Conocimiento	UDI 843702601003	2024	Websearch	n	n.a.	y	2a (MDR)	Provides real-time intelligent alerts to support early detection and prediction of sepsis and septic shock in hospitalized patients using AI-driven analysis of clinical data.	EHR	Assessment	Sepsis	x								x
BriefCase	Aidoc Medical	K221330	2022	FDA Database	y	2	n	n.a.	Analyzes chest X-rays of patients aged 18 and older to flag suspected malposition of endotracheal tubes relative to the carina.	Images	Assessment	Vessel Occlusions	x				x
CLEWICU System	Clew Medical Ltd	K233216	2024	FDA Database	y	2	n	n.a.	Provides clinicians in critical care settings with predictive insights into the likelihood of future hemodynamic instability and identifies adult patients with low risk of deterioration.	EHR (deviation from npj)	Assessment	Hemodynamic Instability, Clinical Deterioration	x								x
CLEWICU System (ClewICUServer and ClewICUnitor)	Clew Medical Ltd	K200717	2021	FDA Database	y	2	n	n.a.	Provides clinicians in critical care settings with predictive insights into the likelihood of future hemodynamic instability and identifies adult patients with low risk of deterioration.	EHR (deviation from npj)	Assessment	Hemodynamic Instability, Clinical Deterioration	x								x
Critical Care Suite with Endotracheal Tube Positing AI algorithm	GE Medical Systems, LLC	K211161	2021	Websearch	y	2	y	2a (MDD)	Analyzes frontal chest X-rays of adult patients to support the assessment of endotracheal tube placement.	Images	Intervention	Tubus Position	x			x
eCARTv5 Clinical Deterioration Suite (eCART)	AgileMD, Inc.	K233253	2024	FDA Database	y	2	n	n.a.	Analyzes EHR data from hospitalized adult ward patients to provide automated risk stratification and early warning of clinical deterioration	EHR (deviation from npj)	Assessment	Clinical Deterioration	x								x
EFAI Chestsuite XR Malpositioned ETT Assessment System (ETT-XR-100)	Ever Fortune.AI, Co., Ltd.	K242821	2025	FDA Database	y	2	n	n.a.	Analyzes chest X-rays of adult patients to support the assessment of endotracheal tube placement.	Images	Assessment	Tubus Position	x				x
Global Hypoperfusion Index (GHI) Algorithm	Edwards Lifesciences, LLC	K231038	2023	FDA Database	y	2	n	n.a.	Analyzes hemodynamic data from Swan-Ganz catheter monitoring to predict the likelihood of a global hypoperfusion event in surgical and non-surgical patients.	Signals	Assessment	Clinical Deterioration	x								x
LOGIQ Totus	GE Medical Systems Ultrasound and Primary Care Diagnostics	K232381	2023	FDA Database	y	2	y	2a (not identifiable - https://www.sukl.sk/hlavna-stranka-1/english-version/special-pages/detail-of-a-medical-device?page_id=5224&zp_id=132208)	Provides general-purpose diagnostic ultrasound imaging and analysis across a wide range of clinical applications for use by trained healthcare professionals in hospital and clinical settings.	Images	Assessment	Multiple	x			x
Lumify Diagnostic Ultrasound System	Philips Ultrasound	K223771	2023	FDA Database	y	2	n	n.a.	Provides portable diagnostic ultrasound imaging and fluid flow analysis across multiple clinical applications for use by trained healthcare professionals at the point of care.	Images	Assessment	Multiple	x			x
Lung AI (LAI001)	Exo Inc.	K243239	2025	FDA Database	y	2	n	n.a.	Analyses lung ultrasound scans of adults to flag regions suggestive of pleural effusion or consolidation/atelectasis.	Images	Assessment	Lung Pathologies	x							x
Migo	M2Call	UDI 05700002261618	2025	Websearch	n	n.a.	y	2a (MDR)	Provides continuous camera-based AI monitoring with real-time movement detection and notifications.	Images	Assessment	Multiple	x			x
MonaOS	Clinomic Medical Gmbh	UDI 04260735730047	2023	Websearch	n	na	y	2a (MDR)	Provides an AI-powered bedside assistant for intensive care that supports clinical decision-making, documentation, data management, and telemedicine.	n.a.	Administration	n.a.			x										x
NAVOY	AlgoDx	not identifiable	2021	Literature search (https://www.sciencedirect.com/science/article/pii/S0883944123001491)	n	n.a.	y	not identifiable	Forecasts sepsis risk in ICU patients up to three hours earlier than rule-based scoring systems by analyzing vital signs, laboratory data, and clinical information.	EHR	Assessment	Sepsis	x								x
Pacmed Critical	Pacmed	UDI 08720908230089	2024	Websearch	n	n.a.	y	2a (MDR)	Predicts the risk of death or readmission within seven days of ICU discharge.	EHR	Assessment	Post-discharge Deterioration	x								x
PeraMobile and PeraWatch System	PeraHealth, Inc	K183370	2019	FDA Database	y	2	n	n.a.	Displays and trends Rothman Index scores with configurable alerts to support clinicians in monitoring patient status.	Signals	Assessment	Multiple	x			x
PeraServe and PeraTrend System	PeraHealth, Inc	K172959	2018	FDA Database	y	2	n	n.a.	Calculates and displays Rothman Index scores from EHR data to provide healthcare professionals with a patient status index for pediatric and adult populations as an adjunct to vital signs monitoring.	Signals	Assessment	Multiple	x			x
PMcardio	Powerful Medical	UDI 04260738430135	2022	Freyer et al	n (FDA Breakthrough Device Designation)	n.a.	y	2b (MDR)	Provides AI-powered ECG interpretation via mobile and institutional platforms to enable detection of acute myocardial infarction and multiple cardiovascular diseases.	Signals	Assessment	Cardiovascular Conditions	x							x
PMD-200	Medasense Ltd	DEN210022	2021	FDA Database	y	2	y	not identifiable	Monitors nociception in anesthetized adult patients.	Signals	Intervention	Sedation	x			x
RhythmAnalytics	Biofourmis Singapore Pte. Ltd	K182344	2019	Lee et al.	y	2	n	n.a.	Analyzes single-lead ECG recordings in adults to detect arrhythmias and ECG parameters	Signals	Assessment	Cardiovascular Conditions	x							x
Sepsis ImmunoScore	Prenosis	DEN230036	2024	FDA Database	y	2	n	n.a.	Uses electronic health record data to assess adults in hospital or the emergency department for risk of developing sepsis within 24 hours.	EHR	Assessment	Sepsis	x								x
Swoop Portable MR Imaging System	Hyperfine, Inc.	K251276	2025	FDA Database	y	2	y	2a	Mobile AI-enabled ultra-low field MRI scanner.	Images	Assessment	Multiple		x								x
Swoop Portable MR Imaging System (V2)	Hyperfine, Inc.	K250236	2025	FDA Database	y	2	n	n.a.	Mobile AI-enabled ultra-low field MRI scanner.	Images	Assessment	Multiple		x								x
T3 Platform software	Etiometry	K223578	2023	Websearch	y	2	y	2a (MDR)	Records and displays physiologic and laboratory data from bedside devices and calculates risk indices to support clinicians in assessing oxygen delivery, ventilation, acid-base balance, and lactate status in pediatric and neonatal intensive care patients.	Signals	Assessment	Oxygen Delivery Monitoring	x			x
TriVerity	Inflammatix, Inc.	K241676	2025	FDA Database	y	2	n	n.a.	Provides an automated blood test to differentiate bacterial and viral infections and assess risk of severe illness requiring organ support within seven days in adults with suspected infection or sepsis.	Omics	Assessment	Sepsis	x						x		x
U-Care Renal Plattform	U-Care Medical	UDI G459UCR0	2023	Websearch	n	n.a.	y	2b (MDR)	Provides AI-based predictive monitoring and management of acute kidney injury in ICU patients.	EHR	Assessment	Kidney injury	x								x
Visensia	OBS Medical	K081140	2008	FDA Database	y	2	y	2a (MDD)	Combines multiple vital signs into a single index to alert healthcare professionals to changes in the physiological status of adult patients.	Signals	Assessment	Multiple	x			x
WAVE Clinical Platform	Excel Medical Electronics, LLC	K171056	2018	FDA Database	y	2	n	n.a.	Provides hospital clinicians with remote access to physiologic data, waveforms, alarms, and results from medical devices and information systems.	Signals	Assessment	Multiple	x			x
x-cardiac-platform	x-cardiac GmbH	UDI 04260752980012	2024	Websearch	n	n.a.	y	2a (MDR)	Predicts postoperative bleeding and acute kidney injury after cardiac surgery.	EHR	Assessment	Postoperative Bleeding	x								x
